# Supplementary material for: Low Levels of Amyloid Precursor Protein (APP) Promote Neurogenesis and Decrease Gliogenesis in Human Neural Stem Cells
Source: Int J Mol Sci. 2023 Sep 27;24(19):14635. doi: 10.3390/ijms241914635 (PMC10572469; doi:10.3390/ijms241914635)
Supplement: Supplementary file 1 [file ijms-24-14635-s001.zip]

Archive with 1 entries (1 files):
- ijms-2590639-supplementary.pdf
